# Supplementary material for: Genetic Diversity of Vif and Vpr Accessory Proteins in HIV-1 Group M Clades
Source: Viruses. 2026 Jan 15;18(1):116. doi: 10.3390/v18010116 (PMC12846688; doi:10.3390/v18010116)
Supplement: Supplementary file 1 [file viruses-18-00116-s001.zip]

Archive with 6 entries (6 files):
- Figures_supple.pdf
- Table_S1.xlsx
- Table_S2.pdf
- Table_S3.pdf
- Table_S4.pdf
- Table_S5.xlsx
