# Supplementary material for: Genetic Diversity of Vif and Vpr Accessory Proteins in HIV-1 Group M Clades
Source: Viruses. 2026 Jan 15;18(1):116. doi: 10.3390/v18010116 (PMC12846688; doi:10.3390/v18010116)
Supplement: Supplementary file 1 [file viruses-18-00116-s001.zip › Table_S1.xlsx]

## Sheet: Лист1
Supplementary Table S1. GenBank Accession numbers, origin information and sampling date for the HIV-1 sequences used in this study.
#	GenBank Acc. No.	Subtype	Country	Date
1	GQ477441	01_AE	AF	2007
2	OP701429	01_AE	AU	2018
3	MN486023	01_AE	BE	2017
4	MN486035	01_AE	BE	2017
5	MH746262	01_AE	BG	2008
6	MH746252	01_AE	BG	2009
7	AF197340	01_AE	CF	1990
8	AF197341	01_AE	CF	1990
9	U51188	01_AE	CF	1990
10	MN116207	01_AE	CM	2003
11	MN116208	01_AE	CM	2003
12	MN116209	01_AE	CM	2005
13	MN116212	01_AE	CM	2006
14	KP718930	01_AE	CM	2011
15	MT624753	01_AE	CN	No data
16	AY008718	01_AE	CN	1997
17	AY008714	01_AE	CN	1997
18	JX112860	01_AE	CN	2002
19	JX112861	01_AE	CN	2002
20	JX112862	01_AE	CN	2002
21	JX112863	01_AE	CN	2002
22	JX112864	01_AE	CN	2002
23	JX112865	01_AE	CN	2002
24	JX112866	01_AE	CN	2002
25	GU564221	01_AE	CN	2005
26	GU564222	01_AE	CN	2005
27	GU564223	01_AE	CN	2005
28	GU564224	01_AE	CN	2005
29	GU564225	01_AE	CN	2005
30	GQ845124	01_AE	CN	2005
31	GQ845125	01_AE	CN	2005
32	GQ845126	01_AE	CN	2005
33	GU564227	01_AE	CN	2005
34	GU564228	01_AE	CN	2005
35	GU564229	01_AE	CN	2005
36	MW079292	01_AE	CN	2005
37	MW079293	01_AE	CN	2005
38	MW079294	01_AE	CN	2005
39	MW079295	01_AE	CN	2005
40	MW079296	01_AE	CN	2005
41	MW079297	01_AE	CN	2005
42	MW079298	01_AE	CN	2005
43	MW079300	01_AE	CN	2005
44	MW079301	01_AE	CN	2005
45	MW079302	01_AE	CN	2005
46	MW079303	01_AE	CN	2005
47	MW079304	01_AE	CN	2005
48	DQ859178	01_AE	CN	2005
49	EF036528	01_AE	CN	2005
50	DQ859179	01_AE	CN	2005
51	EF036527	01_AE	CN	2005
52	EF036529	01_AE	CN	2005
53	EF036530	01_AE	CN	2005
54	EF036534	01_AE	CN	2005
55	EF036535	01_AE	CN	2005
56	KP178420	01_AE	CN	2005
57	GU564230	01_AE	CN	2006
58	MW079305	01_AE	CN	2006
59	MW079306	01_AE	CN	2006
60	DQ859180	01_AE	CN	2006
61	EF036536	01_AE	CN	2006
62	EF036531	01_AE	CN	2006
63	EF036532	01_AE	CN	2006
64	EF036533	01_AE	CN	2006
65	JX112857	01_AE	CN	2006
66	JX112858	01_AE	CN	2006
67	KF835499	01_AE	CN	2007
68	KF835502	01_AE	CN	2007
69	KF835503	01_AE	CN	2007
70	KF835504	01_AE	CN	2007
71	KF835505	01_AE	CN	2007
72	KF835513	01_AE	CN	2007
73	KF835514	01_AE	CN	2007
74	KF835516	01_AE	CN	2007
75	KF835518	01_AE	CN	2007
76	KF835519	01_AE	CN	2007
77	KF835523	01_AE	CN	2007
78	KF835527	01_AE	CN	2007
79	KF835528	01_AE	CN	2007
80	KF835533	01_AE	CN	2007
81	KF835536	01_AE	CN	2007
82	KF835538	01_AE	CN	2007
83	KF835542	01_AE	CN	2007
84	KF835543	01_AE	CN	2007
85	FJ441290	01_AE	CN	2007
86	JX112809	01_AE	CN	2007
87	JX112810	01_AE	CN	2007
88	JX112811	01_AE	CN	2007
89	JX112813	01_AE	CN	2007
90	JX112814	01_AE	CN	2007
91	JX112815	01_AE	CN	2007
92	JX112816	01_AE	CN	2007
93	JX112817	01_AE	CN	2007
94	JX112818	01_AE	CN	2007
95	JX112819	01_AE	CN	2007
96	JX112820	01_AE	CN	2007
97	JX112821	01_AE	CN	2007
98	JX112822	01_AE	CN	2007
99	JX112823	01_AE	CN	2007
100	JX112824	01_AE	CN	2007
101	JX112825	01_AE	CN	2007
102	JX112826	01_AE	CN	2007
103	JX112827	01_AE	CN	2007
104	JX112828	01_AE	CN	2007
105	JX112829	01_AE	CN	2007
106	JX112830	01_AE	CN	2007
107	JX112831	01_AE	CN	2007
108	JX112832	01_AE	CN	2007
109	JX112833	01_AE	CN	2007
110	JX112834	01_AE	CN	2007
111	JX112835	01_AE	CN	2007
112	JX112836	01_AE	CN	2007
113	JX112837	01_AE	CN	2007
114	JX112838	01_AE	CN	2007
115	JX112839	01_AE	CN	2007
116	JX112840	01_AE	CN	2007
117	JX112841	01_AE	CN	2007
118	JX112842	01_AE	CN	2007
119	JX112843	01_AE	CN	2007
120	JX112844	01_AE	CN	2007
121	JX112845	01_AE	CN	2007
122	JX112850	01_AE	CN	2007
123	JX112851	01_AE	CN	2007
124	JX112852	01_AE	CN	2007
125	JX112853	01_AE	CN	2007
126	JX112854	01_AE	CN	2007
127	JX112855	01_AE	CN	2007
128	JX112856	01_AE	CN	2007
129	JX112859	01_AE	CN	2007
130	JX960612	01_AE	CN	2008
131	JX960606	01_AE	CN	2008
132	JX960617	01_AE	CN	2008
133	JX960630	01_AE	CN	2009
134	JX960627	01_AE	CN	2009
135	JX960604	01_AE	CN	2009
136	JX960605	01_AE	CN	2009
137	JX960623	01_AE	CN	2009
138	JX960613	01_AE	CN	2009
139	JX960634	01_AE	CN	2009
140	JX960615	01_AE	CN	2009
141	JX960618	01_AE	CN	2009
142	JX960631	01_AE	CN	2009
143	JX960614	01_AE	CN	2009
144	JX960607	01_AE	CN	2009
145	JX960628	01_AE	CN	2009
146	JX960603	01_AE	CN	2009
147	JX960621	01_AE	CN	2009
148	JX960625	01_AE	CN	2009
149	JX960629	01_AE	CN	2009
150	JX960626	01_AE	CN	2009
151	HQ215555	01_AE	CN	2009
152	HQ215553	01_AE	CN	2009
153	KP109504	01_AE	CN	2009
154	KP109505	01_AE	CN	2009
155	JX112867	01_AE	CN	2009
156	JX112868	01_AE	CN	2009
157	JX112869	01_AE	CN	2009
158	JX112870	01_AE	CN	2009
159	JX960633	01_AE	CN	2010
160	JX960608	01_AE	CN	2010
161	JX960609	01_AE	CN	2010
162	JX960622	01_AE	CN	2010
163	JX960619	01_AE	CN	2010
164	JX960611	01_AE	CN	2010
165	JX960624	01_AE	CN	2010
166	JX960610	01_AE	CN	2010
167	JX960616	01_AE	CN	2010
168	JX960620	01_AE	CN	2010
169	JX960632	01_AE	CN	2010
170	JX112796	01_AE	CN	2010
171	JX112797	01_AE	CN	2010
172	JX112798	01_AE	CN	2010
173	JX112799	01_AE	CN	2010
174	JX112800	01_AE	CN	2010
175	JX112801	01_AE	CN	2010
176	JX112802	01_AE	CN	2010
177	JX112803	01_AE	CN	2010
178	JX112804	01_AE	CN	2010
179	JX112805	01_AE	CN	2010
180	JX112806	01_AE	CN	2010
181	JX112807	01_AE	CN	2010
182	JX112808	01_AE	CN	2010
183	KP109506	01_AE	CN	2010
184	KP109507	01_AE	CN	2010
185	JX112846	01_AE	CN	2010
186	JX112847	01_AE	CN	2010
187	JX112848	01_AE	CN	2010
188	JX112849	01_AE	CN	2010
189	KC870029	01_AE	CN	2010
190	KC870039	01_AE	CN	2010
191	KC870041	01_AE	CN	2010
192	KC596064	01_AE	CN	2011
193	KC596065	01_AE	CN	2011
194	KP109508	01_AE	CN	2012
195	MT624757	01_AE	CN	2016
196	MT624756	01_AE	CN	2016
197	MT347590	01_AE	CN	2017
198	MZ359100	01_AE	CN	2018
199	ON959789	01_AE	CN	2019
200	KP873161	01_AE	GB	2010
201	KP873163	01_AE	GB	2012
202	MF109358	01_AE	GB	2013
203	MF109471	01_AE	GB	2013
204	MF109407	01_AE	GB	2014
205	MF109618	01_AE	GB	2014
206	MF109621	01_AE	GB	2014
207	DQ234790	01_AE	HK	2004
208	AB485652	01_AE	ID	1993
209	OQ357238	01_AE	ID	2013
210	OQ357242	01_AE	ID	2015
211	OQ357253	01_AE	ID	2016
212	OQ357237	01_AE	ID	2016
213	OQ357245	01_AE	ID	2018
214	AB703616	01_AE	IR	2010
215	AB253423	01_AE	JP	No data
216	AB253692	01_AE	JP	No data
217	AB253635	01_AE	JP	No data
218	AB253647	01_AE	JP	No data
219	AB253703	01_AE	JP	No data
220	AB253659	01_AE	JP	No data
221	AB253426	01_AE	JP	No data
222	AB565503	01_AE	JP	No data
223	AB052995	01_AE	JP	1993
224	AB070352	01_AE	JP	1993
225	KF859741	01_AE	JP	2011
226	MG760382	01_AE	LA	2011
227	MG760384	01_AE	LA	2011
228	MG760389	01_AE	LA	2011
229	MG760390	01_AE	LA	2011
230	MG760391	01_AE	LA	2011
231	MG760395	01_AE	LA	2011
232	MG760396	01_AE	LA	2011
233	MG760397	01_AE	LA	2011
234	MG760398	01_AE	LA	2011
235	MG760400	01_AE	LA	2011
236	MG760402	01_AE	LA	2011
237	MG760404	01_AE	LA	2011
238	MG760405	01_AE	LA	2011
239	MG760406	01_AE	LA	2011
240	MG760408	01_AE	LA	2011
241	MG760409	01_AE	LA	2011
242	MG760410	01_AE	LA	2011
243	MG760412	01_AE	LA	2011
244	MG760413	01_AE	LA	2011
245	MG760414	01_AE	LA	2011
246	MG760415	01_AE	LA	2011
247	MG760416	01_AE	LA	2011
248	MG760417	01_AE	LA	2011
249	MG760419	01_AE	LA	2011
250	MG760420	01_AE	LA	2011
251	MG760421	01_AE	LA	2011
252	MG760422	01_AE	LA	2011
253	MG760424	01_AE	LA	2011
254	MG760425	01_AE	LA	2011
255	MG760426	01_AE	LA	2011
256	MG760428	01_AE	LA	2011
257	MG760429	01_AE	LA	2011
258	MG760371	01_AE	LA	2012
259	MG760372	01_AE	LA	2012
260	MG760373	01_AE	LA	2012
261	MG760374	01_AE	LA	2012
262	MG760375	01_AE	LA	2012
263	MG760376	01_AE	LA	2012
264	MG760377	01_AE	LA	2012
265	MG760378	01_AE	LA	2012
266	MG760381	01_AE	LA	2012
267	MG760383	01_AE	LA	2012
268	MG760387	01_AE	LA	2012
269	MG760388	01_AE	LA	2012
270	MG760393	01_AE	LA	2012
271	MG760401	01_AE	LA	2012
272	MG760430	01_AE	LA	2012
273	MG760431	01_AE	LA	2012
274	MH327750	01_AE	PH	2015
275	MH078560	01_AE	PH	2015
276	MH078561	01_AE	PH	2015
277	KY658688	01_AE	PH	2015
278	MH327752	01_AE	PH	2016
279	MH327759	01_AE	PH	2016
280	MH327760	01_AE	PH	2016
281	MH327762	01_AE	PH	2016
282	MH327764	01_AE	PH	2016
283	MH327766	01_AE	PH	2016
284	MH078562	01_AE	PH	2016
285	MH327756	01_AE	PH	2017
286	MH327761	01_AE	PH	2017
287	MH327763	01_AE	PH	2017
288	MF373160	01_AE	SE	2011
289	KP411840	01_AE	SE	2011
290	KP411841	01_AE	SE	2011
291	KP411842	01_AE	SE	2011
292	MF373172	01_AE	SE	2012
293	MF373173	01_AE	SE	2012
294	MN736703	01_AE	SI	2012
295	MK867564	01_AE	TH	No data
296	ON500971	01_AE	TH	No data
297	ON501004	01_AE	TH	No data
298	ON500878	01_AE	TH	No data
299	ON500898	01_AE	TH	No data
300	ON500912	01_AE	TH	No data
301	ON500926	01_AE	TH	No data
302	ON500946	01_AE	TH	No data
303	AB485654	01_AE	TH	No data
304	AY713425	01_AE	TH	1990
305	AF259954	01_AE	TH	1990
306	U54771	01_AE	TH	1990
307	AB220944	01_AE	TH	1993
308	AB220945	01_AE	TH	1993
309	AB253424	01_AE	TH	1993
310	AB220946	01_AE	TH	1993
311	AB220947	01_AE	TH	1993
312	AB220948	01_AE	TH	1993
313	U51189	01_AE	TH	1993
314	AF164485	01_AE	TH	1993
315	AB032740	01_AE	TH	1995
316	AB032741	01_AE	TH	1995
317	AY713424	01_AE	TH	1996
318	AY713421	01_AE	TH	1996
319	DQ354117	01_AE	TH	1996
320	AY713420	01_AE	TH	1997
321	AY713419	01_AE	TH	1997
322	AY125894	01_AE	TH	1997
323	AY713422	01_AE	TH	1998
324	AY945728	01_AE	TH	1998
325	AY945712	01_AE	TH	1999
326	AY945718	01_AE	TH	1999
327	AY945726	01_AE	TH	1999
328	AY713423	01_AE	TH	1999
329	AY945727	01_AE	TH	1999
330	AY945731	01_AE	TH	1999
331	AY945732	01_AE	TH	1999
332	AY358065	01_AE	TH	1999
333	AY358043	01_AE	TH	1999
334	AY358044	01_AE	TH	1999
335	AY358045	01_AE	TH	1999
336	AY358039	01_AE	TH	1999
337	AY358047	01_AE	TH	1999
338	AY358048	01_AE	TH	1999
339	AY358049	01_AE	TH	1999
340	AY358051	01_AE	TH	1999
341	AY945716	01_AE	TH	2000
342	AY945717	01_AE	TH	2000
343	AY945721	01_AE	TH	2000
344	AY945722	01_AE	TH	2000
345	AY945724	01_AE	TH	2000
346	AY945725	01_AE	TH	2000
347	DQ789392	01_AE	TH	2000
348	AY358066	01_AE	TH	2000
349	AY358046	01_AE	TH	2000
350	AY358052	01_AE	TH	2000
351	AY358057	01_AE	TH	2000
352	AY358067	01_AE	TH	2000
353	AY358060	01_AE	TH	2000
354	AY358061	01_AE	TH	2000
355	AY358063	01_AE	TH	2000
356	AY945713	01_AE	TH	2001
357	AY945719	01_AE	TH	2001
358	AY945720	01_AE	TH	2001
359	AY945730	01_AE	TH	2001
360	KU168264	01_AE	TH	2001
361	AY358050	01_AE	TH	2001
362	AY358040	01_AE	TH	2001
363	AY358041	01_AE	TH	2001
364	AY358056	01_AE	TH	2001
365	AY358038	01_AE	TH	2001
366	AY358059	01_AE	TH	2001
367	AY358036	01_AE	TH	2001
368	AY358068	01_AE	TH	2001
369	AY358064	01_AE	TH	2001
370	AY358037	01_AE	TH	2002
371	AY358062	01_AE	TH	2002
372	KU168309	01_AE	TH	2003
373	JN248318	01_AE	TH	2004
374	JN248324	01_AE	TH	2004
375	JN248327	01_AE	TH	2004
376	JN248328	01_AE	TH	2004
377	JN248330	01_AE	TH	2004
378	JN248334	01_AE	TH	2004
379	JN248336	01_AE	TH	2004
380	JX447018	01_AE	TH	2004
381	JX447535	01_AE	TH	2004
382	DQ314731	01_AE	TH	2004
383	DQ314732	01_AE	TH	2004
384	JN248338	01_AE	TH	2005
385	JN248339	01_AE	TH	2005
386	JN248341	01_AE	TH	2005
387	JN248342	01_AE	TH	2005
388	JN248355	01_AE	TH	2005
389	JN248356	01_AE	TH	2005
390	JX446710	01_AE	TH	2005
391	JX447077	01_AE	TH	2005
392	JX447268	01_AE	TH	2005
393	JX447413	01_AE	TH	2005
394	JX447589	01_AE	TH	2005
395	JX447618	01_AE	TH	2005
396	JX447936	01_AE	TH	2005
397	JX448019	01_AE	TH	2005
398	JX446666	01_AE	TH	2006
399	JX446736	01_AE	TH	2006
400	JX446853	01_AE	TH	2006
401	JX446899	01_AE	TH	2006
402	JX447087	01_AE	TH	2006
403	JX447132	01_AE	TH	2006
404	JX447312	01_AE	TH	2006
405	JX447315	01_AE	TH	2006
406	JX447349	01_AE	TH	2006
407	JX447403	01_AE	TH	2006
408	JX447465	01_AE	TH	2006
409	JX447638	01_AE	TH	2006
410	JX447678	01_AE	TH	2006
411	JX447709	01_AE	TH	2006
412	JX447884	01_AE	TH	2006
413	JX446877	01_AE	TH	2007
414	JX446916	01_AE	TH	2007
415	JX446987	01_AE	TH	2007
416	JX447028	01_AE	TH	2007
417	JX447054	01_AE	TH	2007
418	JX447063	01_AE	TH	2007
419	JX447283	01_AE	TH	2007
420	JX447499	01_AE	TH	2007
421	JX447721	01_AE	TH	2007
422	JN860761	01_AE	TH	2007
423	JN860763	01_AE	TH	2007
424	JN860764	01_AE	TH	2007
425	JN860766	01_AE	TH	2007
426	JN860767	01_AE	TH	2007
427	JX446755	01_AE	TH	2008
428	JX446848	01_AE	TH	2008
429	JX447072	01_AE	TH	2008
430	JX447122	01_AE	TH	2008
431	JX447300	01_AE	TH	2008
432	JX447305	01_AE	TH	2008
433	JX447359	01_AE	TH	2008
434	JX447454	01_AE	TH	2008
435	JX448028	01_AE	TH	2008
436	JN860768	01_AE	TH	2008
437	KY580541	01_AE	TH	2009
438	JX447726	01_AE	TH	2009
439	JX448057	01_AE	TH	2009
440	MG989497	01_AE	TH	2010
441	MG989499	01_AE	TH	2010
442	MG989500	01_AE	TH	2010
443	MG989502	01_AE	TH	2010
444	MG989515	01_AE	TH	2010
445	MG989517	01_AE	TH	2010
446	MG989521	01_AE	TH	2010
447	MG989530	01_AE	TH	2010
448	MG989559	01_AE	TH	2010
449	MG989562	01_AE	TH	2010
450	MG989566	01_AE	TH	2010
451	MG989569	01_AE	TH	2010
452	MN792014	01_AE	TH	2010
453	MN792055	01_AE	TH	2010
454	KY580582	01_AE	TH	2010
455	MN792117	01_AE	TH	2010
456	ON959743	01_AE	TH	2010
457	MN792281	01_AE	TH	2010
458	MN792331	01_AE	TH	2010
459	KY580643	01_AE	TH	2010
460	KP109513	01_AE	TH	2010
461	MG989495	01_AE	TH	2011
462	MG989504	01_AE	TH	2011
463	MG989510	01_AE	TH	2011
464	MG989516	01_AE	TH	2011
465	MG989525	01_AE	TH	2011
466	MG989527	01_AE	TH	2011
467	MG989542	01_AE	TH	2011
468	MG989544	01_AE	TH	2011
469	MG989561	01_AE	TH	2011
470	MG989565	01_AE	TH	2011
471	MW443197	01_AE	TH	2011
472	MW443206	01_AE	TH	2011
473	MN792241	01_AE	TH	2011
474	MN792425	01_AE	TH	2011
475	KY580684	01_AE	TH	2011
476	MW443216	01_AE	TH	2011
477	MK116905	01_AE	TH	2011
478	MN792550	01_AE	TH	2011
479	MG989492	01_AE	TH	2012
480	MG989498	01_AE	TH	2012
481	MG989509	01_AE	TH	2012
482	MG989518	01_AE	TH	2012
483	MG989523	01_AE	TH	2012
484	MG989531	01_AE	TH	2012
485	MN792470	01_AE	TH	2012
486	ON862984	01_AE	TH	2012
487	ON863063	01_AE	TH	2012
488	MG989501	01_AE	TH	2013
489	MG989508	01_AE	TH	2013
490	MG989552	01_AE	TH	2013
491	MG989563	01_AE	TH	2013
492	MG989564	01_AE	TH	2013
493	ON902087	01_AE	TH	2013
494	ON902109	01_AE	TH	2013
495	ON902157	01_AE	TH	2013
496	MG989503	01_AE	TH	2014
497	MG989511	01_AE	TH	2014
498	MG989514	01_AE	TH	2014
499	MG989519	01_AE	TH	2014
500	MG989524	01_AE	TH	2014
501	MG989529	01_AE	TH	2014
502	MG989532	01_AE	TH	2014
503	MG989535	01_AE	TH	2014
504	MG989538	01_AE	TH	2014
505	MG989548	01_AE	TH	2014
506	MT121537	01_AE	TH	2014
507	ON902511	01_AE	TH	2014
508	ON902577	01_AE	TH	2014
509	ON902662	01_AE	TH	2014
510	ON902728	01_AE	TH	2014
511	ON902787	01_AE	TH	2014
512	ON902903	01_AE	TH	2014
513	ON902962	01_AE	TH	2014
514	MG989496	01_AE	TH	2015
515	MG989507	01_AE	TH	2015
516	MG989528	01_AE	TH	2015
517	MG989534	01_AE	TH	2015
518	MG989537	01_AE	TH	2015
519	MG989539	01_AE	TH	2015
520	MG989543	01_AE	TH	2015
521	MG989546	01_AE	TH	2015
522	MG989553	01_AE	TH	2015
523	MG989554	01_AE	TH	2015
524	MG989558	01_AE	TH	2015
525	MG989568	01_AE	TH	2015
526	PP590996	01_AE	TH	2016
527	PP591358	01_AE	TH	2016
528	PP591586	01_AE	TH	2016
529	ON901968	01_AE	TH	2016
530	ON902831	01_AE	TH	2016
531	ON902254	01_AE	TH	2016
532	ON902403	01_AE	TH	2016
533	PP590955	01_AE	TH	2017
534	PP591218	01_AE	TH	2017
535	PP591299	01_AE	TH	2017
536	PP591682	01_AE	TH	2017
537	ON903030	01_AE	TH	2017
538	PP590863	01_AE	TH	2018
539	PP591015	01_AE	TH	2018
540	ON903091	01_AE	TH	2018
541	ON863133	01_AE	TH	2018
542	ON863256	01_AE	TH	2018
543	PP591506	01_AE	TH	2019
544	AY444803	01_AE	US	1998
545	AY444805	01_AE	US	1998
546	AY444806	01_AE	US	1998
547	AY444804	01_AE	US	2000
548	JX863920	01_AE	US	2005
549	MT635148	01_AE	VN	No data
550	MT635149	01_AE	VN	No data
551	MT635150	01_AE	VN	No data
552	MT635151	01_AE	VN	No data
553	MT635152	01_AE	VN	No data
554	MT635153	01_AE	VN	No data
555	MT635154	01_AE	VN	No data
556	MT635155	01_AE	VN	No data
557	FJ185245	01_AE	VN	1997
558	FJ185246	01_AE	VN	1997
559	FJ185247	01_AE	VN	1997
560	FJ185248	01_AE	VN	1997
561	FJ185249	01_AE	VN	1997
562	FJ185250	01_AE	VN	1997
563	FJ185251	01_AE	VN	1997
564	FJ185252	01_AE	VN	1997
565	FJ185253	01_AE	VN	1997
566	FJ185254	01_AE	VN	1997
567	FJ185255	01_AE	VN	1997
568	FJ185256	01_AE	VN	1997
569	FJ185257	01_AE	VN	1997
570	FJ185258	01_AE	VN	1997
571	FJ185237	01_AE	VN	1997
572	FJ185238	01_AE	VN	1997
573	FJ185239	01_AE	VN	1997
574	FJ185259	01_AE	VN	1997
575	FJ185260	01_AE	VN	1997
576	FJ185240	01_AE	VN	1997
577	FJ185241	01_AE	VN	1997
578	FJ185242	01_AE	VN	1997
579	FJ185243	01_AE	VN	1997
580	FJ185244	01_AE	VN	1997
581	FJ185228	01_AE	VN	1998
582	FJ185229	01_AE	VN	1998
583	FJ185230	01_AE	VN	1998
584	FJ185231	01_AE	VN	1998
585	FJ185233	01_AE	VN	1998
586	FJ185234	01_AE	VN	1998
587	FJ185232	01_AE	VN	1998
588	FJ185235	01_AE	VN	1998
589	FJ185236	01_AE	VN	1998
590	MT635140	01_AE	VN	2005
591	MT635143	01_AE	VN	2008
592	MT635158	01_AE	VN	2009
593	MT635173	01_AE	VN	2010
594	MT635142	01_AE	VN	2011
595	MT635174	01_AE	VN	2011
596	MT635157	01_AE	VN	2012
597	MT635160	01_AE	VN	2012
598	MT635161	01_AE	VN	2012
599	MT635162	01_AE	VN	2012
600	MT635163	01_AE	VN	2012
601	MT635166	01_AE	VN	2012
602	MT635168	01_AE	VN	2012
603	MT635164	01_AE	VN	2013
604	MT635165	01_AE	VN	2013
605	MT635167	01_AE	VN	2013
606	MT635169	01_AE	VN	2013
607	MT635170	01_AE	VN	2013
608	MT635172	01_AE	VN	2013
609	MT222954	01_AE	VN	2014
610	MT222955	01_AE	VN	2014
611	MT635175	01_AE	VN	2014
612	MT222956	01_AE	VN	2015
613	MT222957	01_AE	VN	2015
614	KU168267	02_AG	-	2000
615	KX228814	02_AG	AO	2006
616	MN485975	02_AG	BE	2014
617	MN485999	02_AG	BE	2016
618	MT417738	02_AG	BE	2019
619	MH078536	02_AG	CI	2016
620	MH078539	02_AG	CI	2016
621	AF377954	02_AG	CM	1997
622	AF377955	02_AG	CM	1997
623	AY271690	02_AG	CM	1999
624	KU168265	02_AG	CM	2000
625	MK086123	02_AG	CM	2000
626	AY371122	02_AG	CM	2001
627	AY371123	02_AG	CM	2001
628	AY371124	02_AG	CM	2001
629	GU201494	02_AG	CM	2001
630	AY371131	02_AG	CM	2001
631	GU201498	02_AG	CM	2001
632	GU201499	02_AG	CM	2001
633	AY371137	02_AG	CM	2001
634	GU201495	02_AG	CM	2001
635	AY371132	02_AG	CM	2001
636	GU201500	02_AG	CM	2001
637	AY371134	02_AG	CM	2001
638	AY371136	02_AG	CM	2001
639	AY371138	02_AG	CM	2001
640	AY371142	02_AG	CM	2001
641	MK086124	02_AG	CM	2001
642	AY371125	02_AG	CM	2002
643	AY371126	02_AG	CM	2002
644	AY371127	02_AG	CM	2002
645	AY371139	02_AG	CM	2002
646	AY371140	02_AG	CM	2002
647	AY371146	02_AG	CM	2002
648	AY371128	02_AG	CM	2002
649	AY371129	02_AG	CM	2002
650	GU201512	02_AG	CM	2002
651	AY371130	02_AG	CM	2002
652	GU201513	02_AG	CM	2002
653	GU201514	02_AG	CM	2002
654	AY371141	02_AG	CM	2002
655	KU168304	02_AG	CM	2003
656	MH705136	02_AG	CM	2004
657	MN153477	02_AG	CM	2006
658	MN153479	02_AG	CM	2006
659	MN153480	02_AG	CM	2006
660	MT349419	02_AG	CM	2006
661	KU168310	02_AG	CM	2007
662	MN153486	02_AG	CM	2008
663	MN153494	02_AG	CM	2008
664	MN153495	02_AG	CM	2008
665	MN153478	02_AG	CM	2008
666	JX140646	02_AG	CM	2008
667	JX140647	02_AG	CM	2008
668	KX228823	02_AG	CM	2008
669	MT349409	02_AG	CM	2010
670	MT349411	02_AG	CM	2010
671	MT349412	02_AG	CM	2010
672	MT349408	02_AG	CM	2010
673	MT349414	02_AG	CM	2010
674	KF859739	02_AG	CM	2010
675	KU749419	02_AG	CM	2010
676	MK086132	02_AG	CM	2010
677	MK086109	02_AG	CM	2010
678	MT349415	02_AG	CM	2011
679	MK086125	02_AG	CM	2011
680	MT222937	02_AG	CM	2015
681	FJ388902	02_AG	CY	2005
682	JF683758	02_AG	CY	2007
683	JF683786	02_AG	CY	2008
684	JF683792	02_AG	CY	2009
685	JF683795	02_AG	CY	2009
686	JF683799	02_AG	CY	2009
687	JF683806	02_AG	CY	2009
688	ON989288	02_AG	CY	2018
689	ON989318	02_AG	CY	2019
690	KT124792	02_AG	DE	2009
691	MF157740	02_AG	ES	1999
692	EU786671	02_AG	ES	2006
693	EU884501	02_AG	ES	2006
694	MF157742	02_AG	ES	2009
695	MK177825	02_AG	ES	2010
696	MK177826	02_AG	ES	2012
697	KY989950	02_AG	ES	2014
698	AB485634	02_AG	FR	No data
699	AF063224	02_AG	FR	1991
700	OP994781	02_AG	FR	2015
701	MF109381	02_AG	GB	2013
702	MF109657	02_AG	GB	2013
703	MF109709	02_AG	GB	2013
704	MF109432	02_AG	GB	2014
705	MF109439	02_AG	GB	2014
706	MF109547	02_AG	GB	2014
707	MF109550	02_AG	GB	2014
708	MF109559	02_AG	GB	2014
709	MF109572	02_AG	GB	2014
710	AB485633	02_AG	GH	No data
711	AB049811	02_AG	GH	1997
712	AB286855	02_AG	GH	2003
713	AB286857	02_AG	GH	2003
714	AB286859	02_AG	GH	2003
715	AB286862	02_AG	GH	2003
716	AB286863	02_AG	GH	2003
717	AB231895	02_AG	GH	2003
718	AB231896	02_AG	GH	2003
719	AB231898	02_AG	GH	2003
720	OQ121846	02_AG	GH	2020
721	OQ121847	02_AG	GH	2020
722	OQ121849	02_AG	GH	2020
723	OQ121850	02_AG	GH	2020
724	OQ121851	02_AG	GH	2020
725	OQ121853	02_AG	GH	2020
726	OQ121856	02_AG	GH	2020
727	OQ121857	02_AG	GH	2020
728	OQ121860	02_AG	GH	2020
729	OQ121862	02_AG	GH	2020
730	OQ121863	02_AG	GH	2020
731	OQ121864	02_AG	GH	2020
732	OQ121865	02_AG	GH	2020
733	OQ121867	02_AG	GH	2020
734	OQ121869	02_AG	GH	2020
735	OQ121876	02_AG	GH	2020
736	OQ121877	02_AG	GH	2020
737	OQ121880	02_AG	GH	2020
738	OQ121883	02_AG	GH	2021
739	OQ121884	02_AG	GH	2021
740	OQ121885	02_AG	GH	2021
741	OQ121886	02_AG	GH	2021
742	OQ121887	02_AG	GH	2021
743	OQ121891	02_AG	GH	2021
744	OQ121892	02_AG	GH	2021
745	OQ121893	02_AG	GH	2021
746	OQ121894	02_AG	GH	2021
747	OQ121895	02_AG	GH	2021
748	OQ121896	02_AG	GH	2021
749	OQ121897	02_AG	GH	2021
750	OQ121899	02_AG	GH	2021
751	OQ121901	02_AG	GH	2021
752	OQ121905	02_AG	GH	2021
753	OQ121907	02_AG	GH	2021
754	OQ121908	02_AG	GH	2021
755	OQ121910	02_AG	GH	2021
756	OQ121842	02_AG	GH	2022
757	OQ121843	02_AG	GH	2022
758	OQ121845	02_AG	GH	2022
759	OQ121854	02_AG	GH	2022
760	OQ121912	02_AG	GH	2022
761	OQ121913	02_AG	GH	2022
762	OQ121915	02_AG	GH	2022
763	FJ694791	02_AG	GW	2004
764	FJ694792	02_AG	GW	2005
765	MH078541	02_AG	GW	2014
766	MH078542	02_AG	GW	2014
767	MH078543	02_AG	GW	2014
768	MH078544	02_AG	GW	2014
769	MK397970	02_AG	GW	2014
770	MH078545	02_AG	GW	2014
771	MN703129	02_AG	GW	2014
772	MN703130	02_AG	GW	2014
773	MT222961	02_AG	GW	2014
774	MN703132	02_AG	GW	2014
775	JQ316136	02_AG	KR	2007
776	KF561435	02_AG	KR	2012
777	AB485636	02_AG	LR	No data
778	L39106	02_AG	NG	No data
779	DQ168577	02_AG	NG	2001
780	DQ168578	02_AG	NG	2001
781	JN248580	02_AG	NG	2006
782	JN248585	02_AG	NG	2009
783	JN248589	02_AG	NG	2009
784	JN248590	02_AG	NG	2009
785	JN248592	02_AG	NG	2009
786	KX389639	02_AG	NG	2009
787	KX389630	02_AG	NG	2009
788	KX389629	02_AG	NG	2009
789	KX389624	02_AG	NG	2009
790	KX389621	02_AG	NG	2010
791	KX389617	02_AG	NG	2010
792	KX389614	02_AG	NG	2010
793	KX389610	02_AG	NG	2010
794	KX389640	02_AG	NG	2011
795	KX389643	02_AG	NG	2011
796	KX389644	02_AG	NG	2011
797	KY953197	02_AG	NG	2011
798	KY953198	02_AG	NG	2011
799	KX389647	02_AG	NG	2012
800	KX389649	02_AG	NG	2012
801	KX232616	02_AG	PK	2015
802	KX232622	02_AG	PK	2015
803	KX232625	02_AG	PK	2015
804	PP816227	02_AG	RU	2012
805	MZ427751	02_AG	RU	2015
806	AF107770	02_AG	SE	1994
807	KP411843	02_AG	SE	2011
808	KP411844	02_AG	SE	2011
809	KP411845	02_AG	SE	2011
810	MF373200	02_AG	SE	2014
811	AJ251056	02_AG	SN	1998
812	AJ251057	02_AG	SN	1998
813	KT223760	02_AG	SN	2013
814	PP445045	02_AG	SN	2020
815	KF716488	02_AG	UG	2010
816	AY444809	02_AG	US	1999
817	AY444811	02_AG	US	2000
818	JF320297	02_AG	US	2006
819	AF414006	03_A6B	BY	2000
820	MF109476	03_A6B	GB	2013
821	AF193276	03_A6B	RU	1997
822	AF193277	03_A6B	RU	1998
823	AF049337	04_cpx	CY	1994
824	FJ388917	04_cpx	CY	2005
825	AF119820	04_cpx	GR	1991
826	AF119819	04_cpx	GR	1997
827	JX140648	04_cpx	GR	2000
828	AF193253	05_DF	BE	No data
829	AF076998	05_DF	BE	1993
830	MH746260	05_DF	BG	2009
831	AY227107	05_DF	ES	1999
832	AF064699	06_cpx	AU	1996
833	KU168269	06_cpx	BF	No data
834	AB485660	06_cpx	CD	No data
835	MN153481	06_cpx	CM	2006
836	MW693026	06_cpx	CN	2018
837	ON989334	06_cpx	CY	2019
838	MF109474	06_cpx	GB	2013
839	MF109651	06_cpx	GB	2013
840	AB286851	06_cpx	GH	2003
841	OQ121855	06_cpx	GH	2020
842	OQ121861	06_cpx	GH	2020
843	OQ121902	06_cpx	GH	2021
844	AJ288982	06_cpx	ML	1995
845	AJ245481	06_cpx	ML	1995
846	KX389609	06_cpx	NG	2010
847	DQ400856	06_cpx	RU	2005
848	AJ288981	06_cpx	SN	1997
849	AF503396	07_BC	CN	No data
850	AF286226	07_BC	CN	1997
851	AF286230	07_BC	CN	1998
852	KC492737	07_BC	CN	2005
853	EF420986	07_BC	CN	2005
854	EF368372	07_BC	CN	2005
855	EF368370	07_BC	CN	2005
856	EF368371	07_BC	CN	2005
857	KF250376	07_BC	CN	2006
858	JX392378	07_BC	CN	2006
859	JX392379	07_BC	CN	2006
860	JX392380	07_BC	CN	2006
861	JX392381	07_BC	CN	2006
862	JX392382	07_BC	CN	2006
863	JX392383	07_BC	CN	2006
864	JX392384	07_BC	CN	2006
865	KF835494	07_BC	CN	2007
866	KF835510	07_BC	CN	2007
867	KF835511	07_BC	CN	2007
868	KF835532	07_BC	CN	2007
869	KF250366	07_BC	CN	2007
870	JQ423923	07_BC	CN	2007
871	KF250371	07_BC	CN	2007
872	KF250372	07_BC	CN	2007
873	KF250373	07_BC	CN	2007
874	KF250374	07_BC	CN	2007
875	KF250375	07_BC	CN	2007
876	KF250385	07_BC	CN	2007
877	KF250377	07_BC	CN	2007
878	JX960601	07_BC	CN	2008
879	HQ215552	07_BC	CN	2008
880	JX960600	07_BC	CN	2009
881	JX960602	07_BC	CN	2009
882	OQ513539	07_BC	CN	2013
883	OQ513554	07_BC	CN	2014
884	OM373318	07_BC	CN	2016
885	MN659380	07_BC	CN	2018
886	MN659381	07_BC	CN	2018
887	MF109555	07_BC	GB	2014
888	MT021910	07_BC	KR	2016
889	DQ230841	07_BC	TW	2004
890	KF234628	07_BC	TW	2013
891	MT635171	07_BC	VN	2013
892	AY008715	08_BC	CN	1997
893	AY008716	08_BC	CN	1997
894	AY008717	08_BC	CN	1997
895	AF286229	08_BC	CN	1998
896	AB773884	08_BC	CN	2000
897	AB746344	08_BC	CN	2000
898	KC914396	08_BC	CN	2000
899	AB750369	08_BC	CN	2001
900	AB746342	08_BC	CN	2001
901	HM067748	08_BC	CN	2006
902	KF835493	08_BC	CN	2007
903	KF835495	08_BC	CN	2007
904	KF835496	08_BC	CN	2007
905	KF835497	08_BC	CN	2007
906	KF835500	08_BC	CN	2007
907	KF835501	08_BC	CN	2007
908	KF835506	08_BC	CN	2007
909	KF835507	08_BC	CN	2007
910	KF835508	08_BC	CN	2007
911	KF835509	08_BC	CN	2007
912	KF835512	08_BC	CN	2007
913	KF835515	08_BC	CN	2007
914	KF835529	08_BC	CN	2007
915	KF835530	08_BC	CN	2007
916	KF835531	08_BC	CN	2007
917	KF835535	08_BC	CN	2007
918	KF835534	08_BC	CN	2007
919	KF835541	08_BC	CN	2007
920	KF835545	08_BC	CN	2007
921	KF835547	08_BC	CN	2007
922	JF719819	08_BC	CN	2007
923	KF250368	08_BC	CN	2007
924	KF250369	08_BC	CN	2007
925	AJ866553	09_cpx	CI	2000
926	AY093605	09_cpx	GH	1996
927	AY093603	09_cpx	SN	1995
928	AY093604	09_cpx	SN	1995
929	AY093607	09_cpx	US	1999
930	AF289548	10_CD	TZ	1996
931	AF289549	10_CD	TZ	1996
932	AF289550	10_CD	TZ	1996
933	MH909568	100_01C	CN	2013
934	MH909569	100_01C	CN	2013
935	MH909570	100_01C	CN	2013
936	KF835546	101_01B	CN	2007
937	MK158946	101_01B	CN	2013
938	MK158945	101_01B	CN	2013
939	MN178644	102_0107	CN	2017
940	MN178645	102_0107	CN	2018
941	MH388438	103_01B	CN	2015
942	OP157185	103_01B	CN	2017
943	OP157186	103_01B	CN	2017
944	OP157189	103_01B	CN	2017
945	OP157184	103_01B	CN	2018
946	MN067222	103_01B	CN	2018
947	MN067223	103_01B	CN	2018
948	MN067224	103_01B	CN	2018
949	OP157187	103_01B	CN	2019
950	OP157188	103_01B	CN	2020
951	MH396608	104_0107	CN	2015
952	MH396609	104_0107	CN	2015
953	MK564326	104_0107	CN	2018
954	KX353919	105_0108	CN	2014
955	MN752125	105_0108	CN	2017
956	MN752126	105_0108	CN	2017
957	MN752127	105_0108	CN	2018
958	MN752128	105_0108	CN	2018
959	MT277001	106_cpx	CN	2015
960	MT277002	106_cpx	CN	2015
961	MT276997	106_cpx	CN	2017
962	MT276998	106_cpx	CN	2017
963	MT276999	106_cpx	CN	2018
964	MT277000	106_cpx	CN	2018
965	MT712388	107_01B	CN	2018
966	MT712389	107_01B	CN	2018
967	MT712390	107_01B	CN	2018
968	MT712391	107_01B	CN	2018
969	MN172222	108_BC	ES	2016
970	MT559132	108_BC	ES	2017
971	MN172225	108_BC	ES	2017
972	MN172223	108_BC	ES	2018
973	MN172224	108_BC	ES	2018
974	MT919517	109_0107	CN	2014
975	MT919518	109_0107	CN	2014
976	LC739522	109_0107	VN	2020
977	LC739521	109_0107	VN	2020
978	LC739526	109_0107	VN	2021
979	KU168270	11_cpx	-	2003
980	AF492624	11_cpx	CM	1995
981	AF492623	11_cpx	CM	1996
982	AJ291718	11_cpx	CM	1997
983	AY371149	11_cpx	CM	2001
984	AY371150	11_cpx	CM	2001
985	AY371151	11_cpx	CM	2002
986	AY371153	11_cpx	CM	2002
987	KP718934	11_cpx	CM	2002
988	KP718935	11_cpx	CM	2002
989	KP718937	11_cpx	CM	2004
990	KP718938	11_cpx	CM	2004
991	KP718936	11_cpx	CM	2004
992	KP718914	11_cpx	CM	2006
993	KR822830	11_cpx	CM	2007
994	KP718929	11_cpx	CM	2008
995	KY658700	11_cpx	CM	2011
996	KP109503	11_cpx	CM	2011
997	JF683802	11_cpx	CY	2009
998	AJ291719	11_cpx	FR	1999
999	AJ291720	11_cpx	FR	1999
1000	AF179368	11_cpx	GR	No data
1001	KX389633	11_cpx	NG	2009
1002	MF373206	11_cpx	SE	2016
1003	KF835524	110_BC	CN	2007
1004	KC898987	110_BC	CN	2009
1005	MW419275	110_BC	CN	2012
1006	MT624751	111_01C	CN	2016
1007	MT624752	111_01C	CN	2016
1008	MT624754	111_01C	CN	2016
1009	MT624755	111_01C	CN	2016
1010	MZ327297	111_01C	CN	2016
1011	MZ327298	111_01C	CN	2016
1012	MZ327299	111_01C	CN	2016
1013	MZ327300	111_01C	CN	2019
1014	MW018130	112_01B	CN	2018
1015	MW018133	112_01B	CN	2018
1016	MW018134	112_01B	CN	2018
1017	MW018137	112_01B	CN	2019
1018	MW018132	113_0107	CN	2017
1019	MW018135	113_0107	CN	2019
1020	MW018136	113_0107	CN	2019
1021	MN654104	114_0155	CN	2018
1022	MN654105	114_0155	CN	2018
1023	MN654106	114_0155	CN	2019
1024	MN654107	114_0155	CN	2019
1025	MN654108	114_0155	CN	2019
1026	MT650723	114_0155	CN	2019
1027	MN654109	114_0155	CN	2019
1028	KJ778896	115_01C	CN	2012
1029	KJ778895	115_01C	CN	2013
1030	KY201177	117_0107	CN	2013
1031	MZ076687	117_0107	CN	2014
1032	MK397789	117_0107	CN	2017
1033	KF250409	118_BC	CN	2012
1034	MT347589	119_0107	CN	2017
1035	MT347592	119_0107	CN	2017
1036	MT347593	119_0107	CN	2017
1037	MT347594	119_0107	CN	2017
1038	MT347595	119_0107	CN	2017
1039	MT347596	119_0107	CN	2017
1040	MT347597	119_0107	CN	2017
1041	AF408631	12_BF	AR	1997
1042	AF408629	12_BF	AR	1997
1043	AF408630	12_BF	AR	1997
1044	AY037266	12_BF	AR	1998
1045	AF332867	12_BF	AR	1999
1046	AF408627	12_BF	AR	1999
1047	AY037280	12_BF	AR	1999
1048	AF385936	12_BF	AR	1999
1049	MT712270	12_BF	CN	2018
1050	MF157739	12_BF	ES	2000
1051	JN235963	12_BF	UY	1999
1052	AY037272	12_BF	UY	1999
1053	AF385934	12_BF	UY	1999
1054	AF385935	12_BF	UY	1999
1055	ON351495	120_0107	CN	2015
1056	OK662596	120_0107	CN	2015
1057	OK662597	120_0107	CN	2015
1058	KJ184180	121_0107	CN	2011
1059	MZ076688	121_0107	CN	2014
1060	MZ076689	121_0107	CN	2015
1061	OK584016	121_0107	CN	2016
1062	JX140660	122_BF1	ES	2009
1063	OL982312	122_BF1	ES	2011
1064	OL982321	122_BF1	ES	2012
1065	OL982314	122_BF1	ES	2018
1066	OM025084	123_0107	CN	2020
1067	OM025085	123_0107	CN	2020
1068	OM025086	123_0107	CN	2020
1069	ON962802	124_cpx	AO	2009
1070	ON962803	124_cpx	AO	2009
1071	ON054291	125_0107	CN	2018
1072	ON054293	125_0107	CN	2018
1073	ON054294	125_0107	CN	2018
1074	ON054292	125_0107	CN	2018
1075	ON456389	126_0755	CN	2018
1076	ON456390	126_0755	CN	2019
1077	ON456387	126_0755	CN	2021
1078	ON456388	126_0755	CN	2021
1079	LC735411	127_07109	VN	2020
1080	LC735412	127_07109	VN	2020
1081	LC735413	127_07109	VN	2021
1082	ON751734	128_07B	CN	2018
1083	ON751735	128_07B	CN	2018
1084	ON751736	128_07B	CN	2018
1085	ON751737	128_07B	CN	2018
1086	ON989239	129_56G	CY	2017
1087	OP781327	129_56G	CY	2018
1088	ON989282	129_56G	CY	2018
1089	ON989283	129_56G	CY	2018
1090	ON989285	129_56G	CY	2018
1091	ON989289	129_56G	CY	2018
1092	ON989341	129_56G	CY	2019
1093	AF460972	13_cpx	CM	1996
1094	AF460974	13_cpx	CM	1996
1095	AY371154	13_cpx	CM	2002
1096	DQ845388	13_cpx	CM	2002
1097	DQ845386	13_cpx	CM	2004
1098	DQ845387	13_cpx	CM	2004
1099	MH705141	13_cpx	CM	2006
1100	KP718924	13_cpx	CM	2008
1101	KP718926	13_cpx	CM	2008
1102	MF109417	13_cpx	GB	2014
1103	OP781326	130_A1B	CY	2017
1104	MW063000	130_A1B	US	2018
1105	ON989339	131_A1B	CY	2019
1106	ON901788	132_94B	FR	2019
1107	ON901787	132_94B	FR	2021
1108	ON901791	132_94B	FR	2021
1109	ON901790	132_94B	FR	2021
1110	ON901789	132_94B	FR	2021
1111	OP056073	133_A6B	RU	2017
1112	OP056076	133_A6B	RU	2017
1113	OP056069	133_A6B	RU	2018
1114	OP056070	133_A6B	RU	2018
1115	OP056074	133_A6B	RU	2020
1116	OP056077	133_A6B	RU	2020
1117	OP056078	133_A6B	RU	2021
1118	OP056079	133_A6B	RU	2022
1119	OQ747186	134_0107	CN	2021
1120	OQ747187	134_0107	CN	2021
1121	OQ747188	134_0107	CN	2021
1122	OQ747189	134_0107	CN	2021
1123	OQ747190	134_0107	CN	2021
1124	OQ747191	134_0107	CN	2021
1125	OP501672	135_0107	CN	2018
1126	OP501673	135_0107	CN	2018
1127	OP501674	135_0107	CN	2019
1128	OP501675	135_0107	CN	2019
1129	OP501676	135_0107	CN	2019
1130	OP501677	136_0107	CN	2016
1131	OP501678	136_0107	CN	2017
1132	OP501679	136_0107	CN	2017
1133	OP716032	137_0107	CN	2018
1134	OP716033	137_0107	CN	2018
1135	OP716034	137_0107	CN	2019
1136	OP716035	137_0107	CN	2019
1137	OP716036	137_0107	CN	2020
1138	OP716037	137_0107	CN	2020
1139	OP716038	137_0107	CN	2020
1140	OP716039	137_0107	CN	2021
1141	OP716040	137_0107	CN	2021
1142	MN989925	138_cpx	BE	2019
1143	MT417770	138_cpx	BE	2019
1144	KP718932	138_cpx	CM	2011
1145	LC762505	139_02B	JP	2020
1146	LC762506	139_02B	JP	2021
1147	LC762507	139_02B	JP	2021
1148	LC762508	139_02B	JP	2022
1149	ON989215	14_BG	CY	2017
1150	AF423756	14_BG	ES	1999
1151	AF423757	14_BG	ES	1999
1152	AF423758	14_BG	ES	2000
1153	AF423759	14_BG	ES	2000
1154	AF450096	14_BG	ES	2000
1155	AF450097	14_BG	ES	2000
1156	FJ670517	14_BG	ES	2004
1157	FJ670518	14_BG	ES	2004
1158	FJ670522	14_BG	ES	2005
1159	FJ670528	14_BG	ES	2005
1160	GU230137	14_BG	PT	2000
1161	OQ749407	140_0107	CN	2020
1162	OQ749391	140_0107	CN	2020
1163	OQ749401	140_0107	CN	2020
1164	MW728361	140_0107	CN	2020
1165	OQ749396	140_0107	CN	2021
1166	MN485982	141_BF1	BE	2015
1167	MN485983	141_BF1	BE	2015
1168	MT417750	141_BF1	BE	2016
1169	MF373205	141_BF1	SE	2015
1170	PP074169	142_BC	CN	2015
1171	PP074170	142_BC	CN	2015
1172	PP074171	142_BC	CN	2021
1173	PP074172	142_BC	CN	2021
1174	PP074173	142_BC	CN	2021
1175	OQ948241	143_cpx	CN	2013
1176	OQ948240	143_cpx	CN	2020
1177	OQ948242	143_cpx	CN	2021
1178	PP271275	145_0755	CN	2015
1179	PP271276	145_0755	CN	2015
1180	PP271277	145_0755	CN	2016
1181	PP271278	145_0755	CN	2016
1182	PP271279	145_0755	CN	2016
1183	PP271280	145_0755	CN	2019
1184	PP271281	145_0755	CN	2019
1185	PP271282	145_0755	CN	2019
1186	PP271283	145_0755	CN	2020
1187	PP271284	145_0755	CN	2020
1188	GQ365652	146_BC	BR	2001
1189	KT427790	146_BC	BR	2010
1190	KT427778	146_BC	BR	2010
1191	OP056075	147_A6B	RU	2017
1192	PQ308251	147_A6B	RU	2021
1193	PQ308252	147_A6B	RU	2022
1194	MW110767	149_01B	CN	2015
1195	MW110768	149_01B	CN	2015
1196	DQ354120	15_01B	TH	1996
1197	AF516184	15_01B	TH	1999
1198	AF530576	15_01B	TH	1999
1199	AF529572	15_01B	TH	2002
1200	AF529573	15_01B	TH	2002
1201	JN248325	15_01B	TH	2004
1202	JN248351	15_01B	TH	2005
1203	JN248352	15_01B	TH	2005
1204	PP429915	150_07149	CN	2018
1205	PP429916	150_07149	CN	2018
1206	PP429917	150_07149	CN	2019
1207	PP429918	150_07149	CN	2020
1208	OR514934	151_0107	CN	2016
1209	OR514935	151_0107	CN	2017
1210	OR514936	151_0107	CN	2017
1211	MF109700	152_DG	GB	2013
1212	OR345470	152_DG	PK	No data
1213	OR345463	152_DG	PK	2018
1214	OR345464	152_DG	PK	2020
1215	OR345465	152_DG	PK	2021
1216	OR570899	153_55B	CN	2018
1217	OR570900	153_55B	CN	2018
1218	OR570901	153_55B	CN	2018
1219	OR570898	153_55B	CN	2018
1220	OR570904	154_0755	CN	2018
1221	OR570903	154_0755	CN	2019
1222	OR570905	154_0755	CN	2022
1223	OR570893	155_0755	CN	2019
1224	OR570891	155_0755	CN	2021
1225	OR570894	155_0755	CN	2021
1226	OR570897	156_0755	CN	2018
1227	OR570896	156_0755	CN	2018
1228	OR581726	156_0755	CN	2019
1229	OR581727	156_0755	CN	2021
1230	OR581725	156_0755	CN	2022
1231	OR736072	157_A6C	RU	2021
1232	OR736073	157_A6C	RU	2021
1233	OR736074	157_A6C	RU	2023
1234	PP977572	158_0107	CN	2020
1235	PP977573	158_0107	CN	2020
1236	PP977574	158_0107	CN	2021
1237	PP977575	158_0107	CN	2021
1238	PP056116	159_01103	CN	2019
1239	PP056118	159_01103	CN	2022
1240	PP056117	159_01103	CN	2023
1241	AY945736	16_A2D	KE	1991
1242	KT022403	16_A2D	KE	2005
1243	KT022406	16_A2D	KE	2005
1244	AF286239	16_A2D	KR	1997
1245	AY037281	17_BF1	AR	1999
1246	EU581825	17_BF1	AR	2002
1247	EU581826	17_BF1	AR	2002
1248	EU581827	17_BF1	BO	2002
1249	EU581828	17_BF1	PE	2002
1250	EU581824	17_BF1	PY	2002
1251	EU581823	17_BF1	PY	2002
1252	AF377959	18_cpx	CM	1997
1253	MN153475	18_cpx	CM	2010
1254	KP718931	18_cpx	CM	2011
1255	AY586541	18_cpx	CU	1999
1256	AY894993	18_cpx	CU	1999
1257	AY586540	18_cpx	CU	1999
1258	MF109378	18_cpx	GB	2013
1259	AY588971	19_cpx	CU	1999
1260	AY588970	19_cpx	CU	1999
1261	AY894994	19_cpx	CU	1999
1262	KU685581	19_cpx	ES	2014
1263	KU685582	19_cpx	ES	2014
1264	AY586545	20_BG	CU	1999
1265	DQ020274	20_BG	CU	2003
1266	AY586544	20_BG	ES	1999
1267	KT276270	20_BG	ES	2014
1268	MW062973	20_BG	US	2018
1269	AY945737	21_A2D	KE	1991
1270	AF457051	21_A2D	KE	1999
1271	AF457072	21_A2D	KE	1999
1272	AY371159	22_01A1	CM	2001
1273	EU743963	22_01A1	CM	2002
1274	AY371165	22_01A1	CM	2002
1275	GQ229529	22_01A1	CM	2002
1276	JN864049	22_01A1	CM	2006
1277	MN153487	22_01A1	CM	2008
1278	MT349410	22_01A1	CM	2010
1279	MT349413	22_01A1	CM	2010
1280	KP109498	22_01A1	CM	2010
1281	KP109499	22_01A1	CM	2010
1282	KP109500	22_01A1	CM	2010
1283	JN864050	22_01A1	CM	2010
1284	JN864051	22_01A1	CM	2010
1285	JN864058	22_01A1	CM	2010
1286	JN864059	22_01A1	CM	2010
1287	AY900571	23_BG	CU	2003
1288	AY900572	23_BG	CU	2003
1289	AY900574	24_BG	CU	2003
1290	AY900575	24_BG	CU	2003
1291	AY900576	24_BG	CU	2003
1292	FJ670526	24_BG	ES	2008
1293	KY392772	25_cpx	CD	2002
1294	DQ826726	25_cpx	CM	2001
1295	AY371169	25_cpx	CM	2002
1296	EU693240	25_cpx	CM	2006
1297	EU697906	25_cpx	SA	2003
1298	EU697908	25_cpx	SA	2003
1299	FM877777	26_A5U	CD	1997
1300	FM877780	26_A5U	CD	2002
1301	FM877781	26_A5U	CD	2002
1302	FM877782	26_A5U	CD	2002
1303	AJ404325	27_cpx	CD	1997
1304	AM851090	27_cpx	CD	2002
1305	MN116204	27_cpx	CD	2003
1306	AM851091	27_cpx	FR	2004
1307	DQ085872	28_BF1	BR	1999
1308	DQ085873	28_BF1	BR	1999
1309	DQ085874	28_BF1	BR	1999
1310	JF804809	28_BF1	BR	2005
1311	JF804812	28_BF1	BR	2005
1312	AY455778	29_BF1	BR	1999
1313	DQ085871	29_BF1	BR	1999
1314	DQ085876	29_BF1	BR	2001
1315	JF804806	29_BF1	BR	2005
1316	JF804807	29_BF1	BR	2005
1317	JF804811	29_BF1	BR	2005
1318	EF091932	31_BC	BR	2002
1319	AY727526	31_BC	BR	2004
1320	AY727527	31_BC	BR	2004
1321	AY535660	32_06A6	EE	2001
1322	DQ167215	32_06A6	EE	2002
1323	KM606632	32_06A6	EE	2006
1324	AB547463	33_01B	ID	2007
1325	AB547464	33_01B	ID	2007
1326	DQ366659	33_01B	MY	2005
1327	DQ366660	33_01B	MY	2005
1328	DQ366661	33_01B	MY	2005
1329	DQ366662	33_01B	MY	2005
1330	EU031913	33_01B	MY	2007
1331	EF165539	34_01B	TH	1999
1332	EF165540	34_01B	TH	1999
1333	EF165541	34_01B	TH	1999
1334	EF158043	35_A1D	AF	2005
1335	EF158040	35_A1D	AF	2005
1336	EF158041	35_A1D	AF	2005
1337	EF158042	35_A1D	AF	2005
1338	GQ477450	35_A1D	AF	2006
1339	GQ477451	35_A1D	AF	2006
1340	GQ477443	35_A1D	AF	2006
1341	GQ477444	35_A1D	AF	2006
1342	GQ477445	35_A1D	AF	2006
1343	GQ477442	35_A1D	AF	2006
1344	GQ477446	35_A1D	AF	2007
1345	GQ477449	35_A1D	AF	2007
1346	GQ477448	35_A1D	AF	2007
1347	AB703607	35_A1D	IR	2010
1348	AB703608	35_A1D	IR	2010
1349	AB703615	35_A1D	IR	2010
1350	AB703609	35_A1D	IR	2011
1351	AB703611	35_A1D	IR	2011
1352	AB703612	35_A1D	IR	2011
1353	AB703610	35_A1D	IR	2011
1354	AB703613	35_A1D	IR	2011
1355	AB703614	35_A1D	IR	2011
1356	EF087995	36_cpx	CM	2000
1357	EF087994	36_cpx	CM	2000
1358	KR017774	36_cpx	CM	2007
1359	AF377957	37_cpx	CM	1997
1360	EF116594	37_cpx	CM	2000
1361	KP718917	37_cpx	CM	2006
1362	JF683745	37_cpx	CY	2007
1363	JN235962	38_BF1	UY	1999
1364	FJ213783	38_BF1	UY	2003
1365	FJ213781	38_BF1	UY	2004
1366	FJ213782	38_BF1	UY	2004
1367	FJ213780	38_BF1	UY	2005
1368	EU735534	39_BF1	BR	2003
1369	EU735536	39_BF1	BR	2003
1370	EU735535	39_BF1	BR	2004
1371	EU735538	40_BF1	BR	2004
1372	EU735540	40_BF1	BR	2004
1373	EU735537	40_BF1	BR	2005
1374	EU735539	40_BF1	BR	2005
1375	KX907417	41_CD	TZ	2003
1376	KX907430	41_CD	TZ	2003
1377	KX907411	41_CD	TZ	2005
1378	EU170151	42_BF1	LU	2003
1379	EU170154	42_BF1	LU	2003
1380	EU170148	42_BF1	LU	2003
1381	EU170155	42_BF1	LU	2003
1382	EU170145	42_BF1	LU	2003
1383	EU170140	42_BF1	LU	2003
1384	EU170147	42_BF1	LU	2003
1385	EU170150	42_BF1	LU	2003
1386	EU170146	42_BF1	LU	2004
1387	EU170142	42_BF1	LU	2004
1388	EU170136	42_BF1	LU	2005
1389	EU170144	42_BF1	LU	2005
1390	EU170153	42_BF1	LU	2005
1391	EU170143	42_BF1	LU	2005
1392	EU170139	42_BF1	LU	2006
1393	EU170138	42_BF1	LU	2006
1394	EU170141	42_BF1	LU	2006
1395	MF109648	43_02G	GB	2013
1396	EU697904	43_02G	SA	2003
1397	EU697905	43_02G	SA	2003
1398	EU697907	43_02G	SA	2003
1399	EU697909	43_02G	SA	2003
1400	FJ358521	44_BF1	CL	2000
1401	AY536235	44_BF1	CL	2001
1402	MH078557	44_BF1	PE	2016
1403	FN392874	45_cpx	CD	1997
1404	FN392875	45_cpx	CD	1997
1405	FN392876	45_cpx	CM	1997
1406	EU448295	45_cpx	FR	2004
1407	FN392877	45_cpx	GA	1997
1408	DQ358801	46_BF1	BR	2001
1409	DQ358802	46_BF1	BR	2001
1410	MG365771	46_BF1	BR	2001
1411	HM026456	46_BF1	BR	2007
1412	HM026457	46_BF1	BR	2007
1413	HM026458	46_BF1	BR	2007
1414	HM026459	46_BF1	BR	2007
1415	HM026460	46_BF1	BR	2007
1416	KJ849798	47_BF1	BR	2010
1417	GQ372987	47_BF1	ES	2008
1418	FJ670529	47_BF1	ES	2008
1419	GQ175881	48_01B	MY	2007
1420	GQ175882	48_01B	MY	2007
1421	GQ175883	48_01B	MY	2007
1422	AF192135	49_cpx	BW	1998
1423	HQ385478	49_cpx	GM	1997
1424	HQ385477	49_cpx	GM	2002
1425	HQ385479	49_cpx	GM	2003
1426	JN417236	50_A1D	GB	2000
1427	JN417239	50_A1D	GB	2003
1428	JN417237	50_A1D	GB	2003
1429	JN417241	50_A1D	GB	2010
1430	JN417240	50_A1D	GB	2010
1431	LC312713	51_01B	MN	2009
1432	LC312714	51_01B	MN	2012
1433	LC312715	51_01B	MN	2013
1434	KJ485698	51_01B	MY	2009
1435	KJ485697	51_01B	MY	2011
1436	JN029801	51_01B	SG	2011
1437	JN029803	51_01B	SG	2011
1438	DQ366664	52_01B	MY	2003
1439	DQ354113	52_01B	TH	1996
1440	AY945734	52_01B	TH	2000
1441	DQ366663	53_01B	MY	2004
1442	JX390612	53_01B	MY	2010
1443	JX390611	53_01B	MY	2010
1444	JX390610	53_01B	MY	2011
1445	EU031915	54_01B	MY	2007
1446	JX390977	54_01B	MY	2008
1447	JX390976	54_01B	MY	2009
1448	JF340054	55_01B	CN	2008
1449	JX574661	55_01B	CN	2010
1450	KF927151	55_01B	CN	2011
1451	KF927150	55_01B	CN	2011
1452	KC183777	55_01B	CN	2011
1453	JX574663	55_01B	CN	2011
1454	JX574662	55_01B	CN	2011
1455	MW693027	56_cpx	CN	2018
1456	ON989265	56_cpx	CY	2017
1457	KC852172	56_cpx	FR	2010
1458	KC852174	56_cpx	FR	2010
1459	JN882655	56_cpx	FR	2010
1460	KC852173	56_cpx	FR	2011
1461	MZ327290	56_cpx	RU	2017
1462	MN736702	56_cpx	SI	2012
1463	HM776939	57_BC	CN	2007
1464	KC898985	57_BC	CN	2009
1465	KC898991	57_BC	CN	2009
1466	KC899008	57_BC	CN	2009
1467	JX679207	57_BC	CN	2009
1468	KC870044	57_BC	CN	2009
1469	KF250400	57_BC	CN	2010
1470	KC522031	58_01B	MY	2009
1471	KC522035	58_01B	MY	2010
1472	KF425293	58_01B	MY	2010
1473	KC522034	58_01B	MY	2011
1474	KC522033	58_01B	MY	2011
1475	KC522032	58_01B	MY	2011
1476	KF011494	59_01B	CN	2007
1477	KF011495	59_01B	CN	2007
1478	JX960635	59_01B	CN	2009
1479	KC462191	59_01B	CN	2010
1480	KJ484433	59_01B	CN	2011
1481	KJ484434	59_01B	CN	2011
1482	KC462190	59_01B	CN	2011
1483	KJ484435	59_01B	CN	2012
1484	JN692442	60_BC	BR	2002
1485	EU448296	60_BC	FR	2006
1486	KC899079	60_BC	IT	2011
1487	KC899080	60_BC	IT	2011
1488	KC899081	60_BC	IT	2011
1489	KC990125	61_BC	CN	2007
1490	KC990126	61_BC	CN	2007
1491	KC990124	61_BC	CN	2010
1492	KC870034	62_BC	CN	2010
1493	KC870035	62_BC	CN	2010
1494	KC870037	62_BC	CN	2010
1495	JX500701	63_02A6	RU	2009
1496	JX500702	63_02A6	RU	2010
1497	JN230353	63_02A6	RU	2010
1498	JX500700	63_02A6	RU	2010
1499	JX500704	63_02A6	RU	2010
1500	JX500699	63_02A6	RU	2011
1501	JX500698	63_02A6	RU	2011
1502	JX500705	63_02A6	RU	2012
1503	PP816228	63_02A6	RU	2012
1504	PP816229	63_02A6	RU	2012
1505	KJ197200	63_02A6	RU	2013
1506	KJ197201	63_02A6	RU	2013
1507	KJ197202	63_02A6	RU	2013
1508	MK984160	63_02A6	RU	2015
1509	MT334923	63_02A6	RU	2016
1510	MT369985	63_02A6	RU	2016
1511	MT369988	63_02A6	RU	2016
1512	MT369991	63_02A6	RU	2016
1513	MK984159	63_02A6	RU	2017
1514	MZ327295	63_02A6	RU	2018
1515	MZ427705	63_02A6	RU	2018
1516	MZ427709	63_02A6	RU	2019
1517	KC898994	64_BC	CN	2009
1518	KC899009	64_BC	CN	2009
1519	KC870031	64_BC	CN	2009
1520	KC870042	64_BC	CN	2009
1521	KC870043	64_BC	CN	2009
1522	KC870032	64_BC	CN	2010
1523	KC870036	64_BC	CN	2010
1524	KC870040	64_BC	CN	2010
1525	KC870030	65_cpx	CN	2009
1526	KC870027	65_cpx	CN	2010
1527	KC870028	65_cpx	CN	2010
1528	KC183778	65_cpx	CN	2011
1529	MH051841	65_cpx	CN	2015
1530	MN564837	65_cpx	CN	2018
1531	PQ046778	65_cpx	CN	2020
1532	OK011543	66_BF1	ES	2010
1533	OK011547	66_BF1	ES	2011
1534	OK011549	66_BF1	ES	2016
1535	OK011535	66_BF1	ES	2017
1536	MK298150	66_BF1	ES	2017
1537	OK011532	66_BF1	ES	2018
1538	JN251902	66_BF1	PY	2002
1539	JN251903	66_BF1	PY	2002
1540	KC183779	67_01B	CN	2011
1541	KC183780	67_01B	CN	2011
1542	KF758551	68_01B	CN	2010
1543	KC183782	68_01B	CN	2011
1544	KC183783	68_01B	CN	2011
1545	PQ046777	68_01B	CN	2020
1546	PQ046779	68_01B	CN	2020
1547	AB845344	69_01B	JP	2003
1548	AB845345	69_01B	JP	2004
1549	AB845346	69_01B	JP	2004
1550	AB845347	69_01B	JP	2005
1551	LC027100	69_01B	JP	2005
1552	AB845348	69_01B	JP	2010
1553	AB845349	69_01B	JP	2010
1554	KJ849758	70_BF1	BR	2010
1555	KJ849775	70_BF1	BR	2010
1556	KJ849809	70_BF1	BR	2010
1557	DQ358811	71_BF1	BR	2002
1558	KJ849759	71_BF1	BR	2010
1559	KJ849761	71_BF1	BR	2010
1560	KJ849762	71_BF1	BR	2010
1561	KJ849769	71_BF1	BR	2010
1562	KJ849770	71_BF1	BR	2010
1563	KJ849771	71_BF1	BR	2010
1564	KJ849773	71_BF1	BR	2010
1565	KJ849776	71_BF1	BR	2010
1566	KJ849777	71_BF1	BR	2010
1567	KJ849778	71_BF1	BR	2010
1568	KJ849779	71_BF1	BR	2010
1569	KT427816	71_BF1	BR	2010
1570	AY455780	72_BF1	BR	1999
1571	EF637052	72_BF1	BR	2003
1572	KJ671534	72_BF1	BR	2010
1573	KJ671535	72_BF1	BR	2010
1574	KJ671536	72_BF1	BR	2010
1575	FJ904244	72_BF1	IT	2008
1576	AY882421	73_BG	DE	2001
1577	KM248765	73_BG	ES	2011
1578	KR019770	74_01B	MY	2010
1579	KR019771	74_01B	MY	2010
1580	KR019772	74_01B	MY	2011
1581	OR466120	75_BF1	ES	2013
1582	MK341078	75_BF1	ES	2017
1583	OR466119	75_BF1	ES	2017
1584	GU595149	75_BF1	IT	2001
1585	GU595160	75_BF1	IT	2002
1586	MN187300	76_01B	JP	2011
1587	MN187303	76_01B	JP	2012
1588	MN187302	76_01B	JP	2013
1589	KX673818	77_cpx	MY	2013
1590	KX673819	77_cpx	MY	2014
1591	KX673820	77_cpx	MY	2014
1592	KX673821	77_cpx	MY	2014
1593	KY216146	79_0107	CN	2015
1594	KY216147	79_0107	CN	2015
1595	KY216148	79_0107	CN	2015
1596	MW732901	79_0107	CN	2019
1597	MH843712	80_0107	CN	2011
1598	MH843713	80_0107	CN	2012
1599	OQ513576	80_0107	CN	2014
1600	MH986016	81_cpx	BR	2007
1601	MH986017	81_cpx	BR	2008
1602	MF373153	84_A1D	SE	2010
1603	MF373190	84_A1D	SE	2013
1604	MF373196	84_A1D	SE	2014
1605	MK258684	85_BC	CN	2012
1606	KU992928	85_BC	CN	2014
1607	KU992935	85_BC	CN	2014
1608	KU992936	85_BC	CN	2014
1609	KU992937	85_BC	CN	2014
1610	KU992929	85_BC	CN	2014
1611	KU992930	85_BC	CN	2014
1612	KU992931	85_BC	CN	2014
1613	KU992932	85_BC	CN	2014
1614	KU992934	85_BC	CN	2014
1615	MK258683	85_BC	CN	2014
1616	KC898992	87_cpx	CN	2009
1617	KC899012	87_cpx	CN	2009
1618	KF250408	87_cpx	CN	2012
1619	KC898975	88_BC	CN	2005
1620	KC898979	88_BC	CN	2005
1621	KF250402	88_BC	CN	2009
1622	AY037271	89_BF1	BO	1999
1623	KX818199	89_BF1	ES	2010
1624	KX818200	89_BF1	ES	2012
1625	MW344920	89_BF1	ES	2016
1626	MW802822	89_BF1	ES	2017
1627	MW802825	89_BF1	ES	2018
1628	MW802823	89_BF1	ES	2019
1629	MW802824	89_BF1	ES	2020
1630	MH078556	89_BF1	PE	2013
1631	KY628216	90_BF1	BR	2007
1632	KY628218	90_BF1	BR	2007
1633	KY628225	90_BF1	BR	2009
1634	KY628219	90_BF1	BR	2010
1635	KY628223	90_BF1	BR	2010
1636	KY628221	90_BF1	BR	2011
1637	OK584018	91_cpx	CY	2017
1638	OK283056	91_cpx	CY	2018
1639	OK283057	91_cpx	CY	2018
1640	OK283058	91_cpx	CY	2018
1641	OK283059	91_cpx	CY	2019
1642	OK283060	91_cpx	CY	2019
1643	OK283061	91_cpx	CY	2019
1644	OK283062	91_cpx	CY	2019
1645	OK283063	91_cpx	CY	2020
1646	OK283064	91_cpx	CY	2020
1647	KU168263	92_C2U	-	2004
1648	KY392767	92_C2U	CD	2002
1649	MF372647	92_C2U	CD	2008
1650	MF372644	92_C2U	CD	2008
1651	MF372645	92_C2U	CD	2008
1652	MF372648	92_C2U	CD	2008
1653	MF372650	92_C2U	CD	2012
1654	MF372646	93_cpx	CD	2008
1655	MF372651	93_cpx	CD	2008
1656	MF372649	93_cpx	CD	2008
1657	MH141493	94_cpx	FR	2014
1658	MH141492	94_cpx	FR	2015
1659	MH683549	94_cpx	FR	2015
1660	MH683550	94_cpx	FR	2015
1661	MH141491	94_cpx	FR	2016
1662	MH141494	94_cpx	FR	2016
1663	MH666157	95_02B	NG	2014
1664	MH666156	95_02B	NG	2015
1665	MH666155	95_02B	NG	2015
1666	KF850149	96_cpx	CN	2010
1667	MG518476	96_cpx	CN	2013
1668	MG518477	96_cpx	CN	2013
1669	MG760399	97_01B	LA	2011
1670	MG760407	97_01B	LA	2011
1671	MG760379	97_01B	LA	2012
1672	MG760380	97_01B	LA	2012
1673	MG760386	97_01B	LA	2012
1674	MH479275	98_06B	FR	2009
1675	MH986014	99_BF1	BR	2008
1676	MH986013	99_BF1	BR	2009
1677	DQ676872	A1	AU	2003
1678	MH746259	A1	BG	2009
1679	MH746258	A1	BG	2009
1680	MH746253	A1	BG	2009
1681	MH705158	A1	CD	1987
1682	MH705151	A1	CD	1987
1683	MH705153	A1	CD	1987
1684	MH705133	A1	CD	1987
1685	KU168256	A1	CD	2002
1686	KU168305	A1	CM	2003
1687	MN153491	A1	CM	2006
1688	KP718918	A1	CM	2007
1689	KP718928	A1	CM	2008
1690	MT349418	A1	CM	2011
1691	FJ388893	A1	CY	2005
1692	FJ388894	A1	CY	2005
1693	FJ388903	A1	CY	2005
1694	FJ388909	A1	CY	2005
1695	FJ388925	A1	CY	2005
1696	FJ388932	A1	CY	2005
1697	FJ388938	A1	CY	2005
1698	FJ388942	A1	CY	2005
1699	FJ388943	A1	CY	2006
1700	FJ388946	A1	CY	2006
1701	JF683737	A1	CY	2007
1702	JF683759	A1	CY	2007
1703	JF683760	A1	CY	2007
1704	JF683761	A1	CY	2007
1705	JF683767	A1	CY	2008
1706	JF683779	A1	CY	2008
1707	JF683782	A1	CY	2008
1708	JF683783	A1	CY	2008
1709	JF683789	A1	CY	2009
1710	FJ670519	A1	ES	2005
1711	FJ670523	A1	ES	2006
1712	KY496622	A1	ES	2015
1713	MK177829	A1	ES	2016
1714	MF109677	A1	GB	2013
1715	MF109679	A1	GB	2013
1716	MF109427	A1	GB	2014
1717	MF109613	A1	GB	2014
1718	MF109623	A1	GB	2014
1719	KT152840	A1	IN	1997
1720	KT152841	A1	IN	1999
1721	KT152842	A1	IN	1999
1722	KT152843	A1	IN	1999
1723	KT152846	A1	IN	2000
1724	KT152839	A1	IN	2009
1725	AY322184	A1	KE	1986
1726	AF539405	A1	KE	1986
1727	AF004885	A1	KE	1994
1728	AY322190	A1	KE	1997
1729	AY322193	A1	KE	1997
1730	AF457063	A1	KE	1999
1731	AF457065	A1	KE	1999
1732	AF457075	A1	KE	1999
1733	AF457052	A1	KE	2000
1734	AF457053	A1	KE	2000
1735	AF457055	A1	KE	2000
1736	AF457066	A1	KE	2000
1737	AF457067	A1	KE	2000
1738	AF457068	A1	KE	2000
1739	AF457069	A1	KE	2000
1740	AF457070	A1	KE	2000
1741	AF457077	A1	KE	2000
1742	AF457079	A1	KE	2000
1743	AF457080	A1	KE	2000
1744	AF457081	A1	KE	2000
1745	AF457083	A1	KE	2000
1746	AF457084	A1	KE	2000
1747	AF457086	A1	KE	2000
1748	AF457089	A1	KE	2000
1749	EU110087	A1	KE	2001
1750	EU110088	A1	KE	2001
1751	EU110092	A1	KE	2002
1752	EU110094	A1	KE	2002
1753	KT022360	A1	KE	2004
1754	KT022361	A1	KE	2004
1755	KT022363	A1	KE	2004
1756	KT022364	A1	KE	2004
1757	KT022365	A1	KE	2004
1758	KT022367	A1	KE	2004
1759	KT022368	A1	KE	2004
1760	KT022369	A1	KE	2004
1761	KT022370	A1	KE	2005
1762	KT022372	A1	KE	2005
1763	KT022373	A1	KE	2005
1764	KT022374	A1	KE	2005
1765	KT022375	A1	KE	2005
1766	KT022376	A1	KE	2005
1767	KT022377	A1	KE	2005
1768	KT022378	A1	KE	2006
1769	KT022380	A1	KE	2006
1770	KT022381	A1	KE	2006
1771	KT022382	A1	KE	2006
1772	KT022383	A1	KE	2006
1773	KT022384	A1	KE	2006
1774	FJ623487	A1	KE	2006
1775	FJ623481	A1	KE	2006
1776	FJ623475	A1	KE	2006
1777	FJ623476	A1	KE	2006
1778	FJ623480	A1	KE	2006
1779	FJ623485	A1	KE	2006
1780	FJ623483	A1	KE	2006
1781	FJ623488	A1	KE	2006
1782	FJ623478	A1	KE	2006
1783	FJ623482	A1	KE	2006
1784	FJ623477	A1	KE	2006
1785	FJ623484	A1	KE	2006
1786	FJ623486	A1	KE	2006
1787	FJ623479	A1	KE	2006
1788	MN791363	A1	KE	2010
1789	MW443147	A1	KE	2011
1790	MW443157	A1	KE	2011
1791	MN791333	A1	KE	2011
1792	MN791710	A1	KE	2011
1793	KF716474	A1	KE	2011
1794	KF716475	A1	KE	2011
1795	KU749409	A1	PK	2014
1796	KU749410	A1	PK	2014
1797	KU749411	A1	PK	2014
1798	KX232597	A1	PK	2014
1799	KX232600	A1	PK	2014
1800	KX232607	A1	PK	2014
1801	KX232609	A1	PK	2014
1802	KX232610	A1	PK	2014
1803	KX232611	A1	PK	2014
1804	KX232613	A1	PK	2014
1805	KX232619	A1	PK	2014
1806	KX232614	A1	PK	2015
1807	KX232618	A1	PK	2015
1808	KX232620	A1	PK	2015
1809	KX232621	A1	PK	2015
1810	KX232624	A1	PK	2015
1811	KX232626	A1	PK	2015
1812	AB253421	A1	RW	1992
1813	AB287376	A1	RW	1992
1814	AY713406	A1	RW	1993
1815	AB287378	A1	RW	1993
1816	MT942764	A1	RW	2005
1817	MT942708	A1	RW	2005
1818	MT942776	A1	RW	2005
1819	KU749423	A1	RW	2006
1820	MT942721	A1	RW	2006
1821	MT942790	A1	RW	2006
1822	JX236677	A1	RW	2007
1823	JX236678	A1	RW	2007
1824	KP223776	A1	RW	2007
1825	KP223844	A1	RW	2007
1826	MT942807	A1	RW	2007
1827	KU749424	A1	RW	2008
1828	MT942842	A1	RW	2008
1829	MT942826	A1	RW	2008
1830	MT942836	A1	RW	2008
1831	MT942889	A1	RW	2008
1832	MT942875	A1	RW	2008
1833	MT942915	A1	RW	2010
1834	MT942928	A1	RW	2010
1835	MT942947	A1	RW	2010
1836	KF716472	A1	RW	2011
1837	MZ642267	A1	RW	2016
1838	MZ642264	A1	RW	2017
1839	MZ642261	A1	RW	2017
1840	MZ642260	A1	RW	2017
1841	MZ642262	A1	RW	2018
1842	MZ642266	A1	RW	2019
1843	MZ642263	A1	RW	2019
1844	MZ642269	A1	RW	2019
1845	MF373124	A1	SE	1993
1846	AF069670	A1	SE	1994
1847	AF069671	A1	SE	1994
1848	AF069669	A1	SE	1995
1849	AF069673	A1	SE	1995
1850	AF107771	A1	SE	1995
1851	MF373167	A1	SE	2012
1852	MF373168	A1	SE	2012
1853	MF373181	A1	SE	2013
1854	MF373182	A1	SE	2013
1855	AF361872	A1	TZ	1997
1856	AF361873	A1	TZ	1997
1857	AY253305	A1	TZ	2001
1858	AY253314	A1	TZ	2001
1859	KX907352	A1	TZ	2002
1860	KX907348	A1	TZ	2003
1861	KX907336	A1	TZ	2004
1862	KX907343	A1	TZ	2004
1863	KX907372	A1	TZ	2004
1864	KX907383	A1	TZ	2004
1865	KX907389	A1	TZ	2004
1866	KX907341	A1	TZ	2005
1867	KX907347	A1	TZ	2005
1868	KX907364	A1	TZ	2005
1869	KX907401	A1	TZ	2005
1870	KX907412	A1	TZ	2005
1871	KX228815	A1	TZ	2005
1872	KX907346	A1	TZ	2006
1873	KX907378	A1	TZ	2006
1874	KX907414	A1	TZ	2006
1875	KX907423	A1	TZ	2006
1876	KX907431	A1	TZ	2006
1877	KY658694	A1	TZ	2008
1878	KY658695	A1	TZ	2008
1879	KY658696	A1	TZ	2008
1880	MN791853	A1	TZ	2009
1881	MN791873	A1	TZ	2010
1882	MN791964	A1	TZ	2012
1883	AB098330	A1	UG	No data
1884	AB485632	A1	UG	No data
1885	M62320	A1	UG	1985
1886	OP039451	A1	UG	1986
1887	OP039454	A1	UG	1986
1888	OP039455	A1	UG	1986
1889	OP039467	A1	UG	1986
1890	OP039468	A1	UG	1986
1891	OP039473	A1	UG	1986
1892	OP039474	A1	UG	1986
1893	OP039477	A1	UG	1986
1894	OP039479	A1	UG	1986
1895	OP039481	A1	UG	1986
1896	OP039485	A1	UG	1986
1897	OP039384	A1	UG	1986
1898	OP039408	A1	UG	1986
1899	AB253428	A1	UG	1992
1900	AB098332	A1	UG	1992
1901	AF484507	A1	UG	1998
1902	AF484508	A1	UG	1998
1903	AF484509	A1	UG	1998
1904	AF484512	A1	UG	1998
1905	AF484478	A1	UG	1999
1906	AF484493	A1	UG	1999
1907	JX236669	A1	UG	2007
1908	JX236671	A1	UG	2007
1909	JX236676	A1	UG	2007
1910	KF716478	A1	UG	2009
1911	KP109490	A1	UG	2009
1912	MN791279	A1	UG	2010
1913	KX228810	A1	UG	2010
1914	MN791169	A1	UG	2011
1915	MN791209	A1	UG	2011
1916	KF859745	A1	UG	2011
1917	KF716486	A1	UG	2011
1918	PP413488	A1	UG	2016
1919	PP297235	A1	UG	2017
1920	OQ686199	A1	UG	2017
1921	OQ686381	A1	UG	2019
1922	PP297237	A1	UG	2020
1923	PP297238	A1	UG	2020
1924	PP413479	A1	UG	2021
1925	KJ948658	A1	ZA	2000
1926	KT183312	A1	ZA	2004
1927	MN485977	A6	BE	2014
1928	KT983615	A6	BY	2013
1929	FJ388892	A6	CY	2005
1930	FJ388906	A6	CY	2005
1931	FJ388950	A6	CY	2006
1932	FJ388951	A6	CY	2006
1933	JF683763	A6	CY	2007
1934	JF683780	A6	CY	2008
1935	JF683798	A6	CY	2009
1936	ON989220	A6	CY	2017
1937	ON989294	A6	CY	2018
1938	ON989303	A6	CY	2018
1939	ON989335	A6	CY	2019
1940	MF109697	A6	GB	2013
1941	DQ207944	A6	GE	1999
1942	EU861977	A6	IT	2002
1943	EF589042	A6	KZ	2002
1944	EF589043	A6	KZ	2002
1945	EF589039	A6	KZ	2002
1946	EF589044	A6	KZ	2002
1947	EF589040	A6	KZ	2002
1948	EF589041	A6	KZ	2002
1949	MH330357	A6	RU	No data
1950	EF545108	A6	RU	2000
1951	JQ292892	A6	RU	2002
1952	AY500393	A6	RU	2003
1953	JQ292895	A6	RU	2005
1954	JQ292896	A6	RU	2006
1955	JQ292897	A6	RU	2006
1956	JQ292898	A6	RU	2006
1957	JQ292899	A6	RU	2006
1958	JQ292900	A6	RU	2006
1959	JQ292891	A6	RU	2007
1960	KF716491	A6	RU	2008
1961	KF716492	A6	RU	2008
1962	KY238326	A6	RU	2008
1963	FJ864679	A6	RU	2008
1964	JQ292893	A6	RU	2008
1965	JQ292894	A6	RU	2008
1966	JX500696	A6	RU	2010
1967	JX500695	A6	RU	2010
1968	JX500694	A6	RU	2011
1969	MH330347	A6	RU	2012
1970	MH330348	A6	RU	2012
1971	MH330349	A6	RU	2012
1972	MH330350	A6	RU	2012
1973	MH330351	A6	RU	2012
1974	MH330352	A6	RU	2012
1975	MH330353	A6	RU	2012
1976	MH330354	A6	RU	2012
1977	MH330355	A6	RU	2012
1978	MH330356	A6	RU	2012
1979	MH330358	A6	RU	2012
1980	MH330359	A6	RU	2012
1981	MH330361	A6	RU	2012
1982	MH330363	A6	RU	2012
1983	MH330364	A6	RU	2012
1984	MH330365	A6	RU	2012
1985	MH330367	A6	RU	2012
1986	MZ427747	A6	RU	2012
1987	MG902950	A6	RU	2013
1988	MG902951	A6	RU	2013
1989	MH330337	A6	RU	2013
1990	MH330338	A6	RU	2013
1991	MH330339	A6	RU	2013
1992	MH330340	A6	RU	2013
1993	MH330341	A6	RU	2013
1994	MH330342	A6	RU	2013
1995	MH330343	A6	RU	2013
1996	MH330344	A6	RU	2013
1997	MH330345	A6	RU	2013
1998	MH330346	A6	RU	2013
[truncated: 3,289 more rows]
